# Supplementary material for: Botulinum Toxin for Axial Postural Abnormalities in Parkinson’s Disease: A Systematic Review
Source: Toxins (Basel). 2024 May 15;16(5):228. doi: 10.3390/toxins16050228 (PMC11125648; doi:10.3390/toxins16050228)
Supplement: Supplementary file 1 [file toxins-16-00228-s001.zip]

Archive with 1 entries (1 files):
- toxins-2946652-supplementary.pdf
